# Supplementary material for: How Well Can Quantum Embedding Method Predict the Reaction Profiles for Hydrogenation of Small Li Clusters?
Source: Nanomaterials (Basel). 2024 Jul 29;14(15):1267. doi: 10.3390/nano14151267 (PMC11313742; doi:10.3390/nano14151267)
Supplement: Supplementary file 1 [file nanomaterials-14-01267-s001.zip]

Archive with 1 entries (1 files):
- nanomaterials-3103574-supplementary.pdf
